# Supplementary material for: Spatiotemporal expression of the putative MdtABC efflux pump of Phtotorhabdus luminescens occurs in a protease-dependent manner during insect infection
Source: PLoS One. 2019 Feb 14;14(2):e0212077. doi: 10.1371/journal.pone.0212077 (PMC6375597; doi:10.1371/journal.pone.0212077)
Supplement: S1 Dataset — (XLS) [file pone.0212077.s004.xls]

## Sheet: Sheet2
Figure 3: Data from 3 independent experiments
TT01 PmdtA-gfp[AAV]	LB	LB + CuSO4	Exp #
Absorbance (A600nm)	1.081	1.1829	Exp 1
	1.1333	1.1016	Exp 2
	1.058	1.143	Exp 3
Mean	1.09077	1.1425
SD	0.0345145	0.0363605
Fluorescence units (FU)	1519	3784	Exp 1
	1598	3677	Exp 2
	1580	3790	Exp 3
Mean	1565.67	3750.33
SD	37.0333	56.8671
Specific fluorescence (FU/A600nm)	1405.18	3198.92
	1410.04	3337.87
	1493.38	3315.84
Mean	1436.2	3284.21
SD	44.3462	66.7968
Specific fluorescence values (FU/A600nm) used to plot the histogram
At T + 6h post Copper addition	LB	LB + CuSO4
Mean	1405.37	3334.16
SD	44.3462	66.7968
Expression fold with respect to LB	1	2.37245
