# Supplementary material for: Spatiotemporal expression of the putative MdtABC efflux pump of Phtotorhabdus luminescens occurs in a protease-dependent manner during insect infection
Source: PLoS One. 2019 Feb 14;14(2):e0212077. doi: 10.1371/journal.pone.0212077 (PMC6375597; doi:10.1371/journal.pone.0212077)
Supplement: S2 Dataset — (XLS) [file pone.0212077.s005.xls]

## Sheet: Feuil1
Figure 6: Data from 3 independent experiments
Culture condition	LB		Locust plasma		HO extracts
Strain	TT01 PmdtA-gfp[AAV]	TT01 Plac-gfp[AAV]	TT01 PmdtA-gfp[AAV]	TT01 Plac-gfp[AAV]	TT01 Plac-gfp[AAV]	TT01 PmdtA-gfp[AAV]	Experiment number
Absorbance at 600nm (A600nm)	0.971	1.0313	0.8492	0.7993	1.7583	1.6861	Exp 1
	0.948	1.1154	0.8826	0.7889	1.7295	1.7231	Exp 2
	0.9552	1.116	0.8629	0.7881	1.7218	1.735	Exp 3
Mean (A)	0.958067	1.08757	0.8649	0.7921	1.73653	1.71473
SD	0.0117649	0.0487293	0.0167896	0.0062482	0.0192396	0.025501
Fluorescence units (FU)	3155	30238	27900	966713	489943	678950	Exp 1
	3033	29172	28468	896304	472583	689696	Exp 2
	2921	28694	29719	891034	491972	662621	Exp 3
Mean	3036.33	29368	28695.7	918017	484833	677089
SD	117.036	790.44	930.626	42254.2	10656.9	13633.1
FU/A600nm (specific fluorescence)	3249.23	29320.3	32854.5	1.20945e+06	278646	402675
	3199.37	26153.8	32254.7	1.13614e+06	273248	400265
	3058	25711.5	34440.8	1.13061e+06	285731	381914
Mean	3168.86	27061.9	33183.3	1.15873e+06	279208	394951
SD	99.1966	1968.31	1129.57	44007.5	6260.43	11354.6
RFU = Specific fluorescence for TT01 PmdtA-gfp[AAV] / Specific fluorescence TT01 Plac-gfp[AAV] in each of the following culture conditions
Culture condition	LB		Locust plasma		HO extracts
RFU (Relative fluorescence units)	PmdtA/Plac		PmdtA/Plac		PmdtA/Plac
	0.110818		0.0271648		1.44511
	0.122329		0.0283896		1.46484
	0.118935		0.0304622		1.33662
Mean RFU	0.117361		0.0286722		1.41552
SD	0.00591445		0.00166675		0.0690407
Expression fold with respect to LB	1		0.244308		12.0613
	RFU values used to plot the histogram below
		Mean RFU	SD
	LB	0.117361	0.00591449
	Locust plasma	0.0286722	0.00166675
	HO extracts	1.41552	0.0690407
