# Supplementary material for: Spatiotemporal expression of the putative MdtABC efflux pump of Phtotorhabdus luminescens occurs in a protease-dependent manner during insect infection
Source: PLoS One. 2019 Feb 14;14(2):e0212077. doi: 10.1371/journal.pone.0212077 (PMC6375597; doi:10.1371/journal.pone.0212077)
Supplement: S3 Dataset — (XLS) [file pone.0212077.s006.xls]

## Sheet: Feuil1
Figure 7: The results are representative of three independent assays
Values below are those of Specific fluorescence = FU/A600nm for each strain in a HO extracts-containing medium supplemented or not with the complete mini EDTA protease inhibitor
Time (hours)	0	0.519306	1.03858	1.55786	2.07714	2.59642	3.11569	3.635	4.15428	4.67356	5.19283	5.71211	6.23139	6.75067	7.26994	7.78925	8.30853	8.82781	9.34708	9.86636	10.3856	10.9049	11.4242	11.9436	12.4629	12.9821	13.5014	14.0207	14.54	15.0593	15.5785	16.0978	16.6171	17.1363	17.6556	18.1749	18.6942	19.2134	19.7327	20.252	20.7713	21.1084	21.6496	22.1909	22.7321	23.2733	23.8146	24.3558	25
PmdtA-gfp[AAV] + HO extracts	2564.39	2593.24	2504.4	2445.62	2443.15	2432.43	2458.63	2435.14	2435.75	2410.14	2435.14	2403.06	2423.89	2369.64	2428.15	2395.1	2372.39	2365.41	2305.96	2238.56	2119.17	1905.43	1763.69	1520.77	1269.3	1098.81	1050.37	1007.57	1003.13	986.272	985.426	1056.81	1218.39	1369.61	1601.09	1934.55	2413.66	3051.2	3779.64	4599.59	5468.82	6312.05	7195.81	8005.77	8756.57	9330.85	9661.65	9807.62	9714.18
PmdtA-gfp[AAV] + HO extracts + complete mini EDTA-free protease inhibitor	2272.49	2566.47	2486.93	2452.17	2502.95	2460.27	2463.26	2433.71	2466.08	2445.49	2470.38	2467.22	2491.08	2461.54	2473.31	2452.83	2436.43	2438.45	2388.66	2276.47	2231.27	2101.78	1931.07	1728.91	1424.03	1158.79	1051.24	655.96	492.572	378.827	316.857	418.187	426.902	432.562	432.043	436.603	432.62	437.594	441.132	440.309	442.424	437.158	439.843	436.641	437.092	433.011	440.442	436.622	443.094
Time (hours)	0	0.519306	1.03858	1.55786	2.07714	2.59642	3.11569	3.635	4.15428	4.67356	5.19283	5.71211	6.23139	6.75067	7.26994	7.78925	8.30853	8.82781	9.34708	9.86636	10.3856	10.9049	11.4242	11.9436	12.4629	12.9821	13.5014	14.0207	14.54	15.0593	15.5785	16.0978	16.6171	17.1363	17.6556	18.1749	18.6942	19.2134	19.7327	20.252	20.7713	21.1084	21.6496	22.1909	22.7321	23.2733	23.8146	24.3558	25
Plac-gfp[AAV] + HO extracts	2758.81	2884.39	2761.68	2706.37	2701.59	2670.59	2632.5	2609.45	2541.9	2483.73	2378.52	2293.71	2159.35	1982.31	2189.62	2813.68	3627.77	4401.38	5370.95	5988.65	7039.56	8603.18	10486.6	12867.4	15244.7	17759.7	19727.3	21528.2	23000.9	24125.3	24585.1	25217.5	25337.4	25516.6	25307.4	25224.6	25175.7	24766.8	24330.1	24029.7	23477.4	23077.3	22403.3	22050.6	21720.9	21261.3	20866.4	20639.8	20244
Plac-gfp[AAV] + HO extracts + complete mini EDTA-free protease inhibitor	2558	2832	2777	2736	2713	2671	2665	2539	2459	2411	2337	2173	2034	1825	1727	1985	2429	2933	3552	4128	4902	6007	7525	9145	11158	13404	15338	17156	18090	19444	20334	21543	21906	22326	22570	22583	22382	22677	22982	22786	22470	22369	22200	22058	21959	21935	21847	21725	21555
